# Supplementary material for: Overexpression of Two PsnAP1 Genes from Populus simonii × P. nigra Causes Early Flowering in Transgenic Tobacco and Arabidopsis
Source: PLoS One. 2014 Oct 31;9(10):e111725. doi: 10.1371/journal.pone.0111725 (PMC4216142; doi:10.1371/journal.pone.0111725)
Supplement: Table S1 — Primers used in this study. (XLS) [file pone.0111725.s001.xls]

## Sheet: Sheet1
Plant species	Name	Sequence	Usage
Poplar	PsnAP1-1-prokII-F	ATCTCTAGAGAGATGGGAAGAGGTAGGGTTCAG	Cloning for plant expression vector
	PsnAP1-1--prokII-R	ATCGGTACCTCATGTTCCAAAGCATCCAAGG
	PsnAP1-2--prokII-F	ATCGGATCCGAGATGGGAAGGGGTAGGGTTCAG
	PsnAP1-2--prokII-R	ATCGAGCTCTCATGCTCCGTAACCTCCAAGG
	PsnAP1-1-GFP-F	ATCGTCGACATGGGAAGAGGTAGGGTTCAGC	Cloning for subcellular localization analysis
	PsnAP1-1-GFP-R	ATCCCATGGATGTTCCAAAGCATCCAAGGTG
	PsnAP1-2-GFP-F	ATCGTCGACATGGGAAGGGGTAGGGTTCAGTTG
	PsnAP1-2-GFP-R	ATCGTCGACTGCTCCGTAACCTCCAAGGTG
	PtrActin-RT-F	AATACCCCATTGAGCACGG	Primers used in qRT-PCR for poplar
	PtrActin-RT-R	ACTCACACCATCACCAGAATC
	PsnAP1-1-RT-F	ACCGCCCTTAAACTCATTCG
	PsnAP1-1-RT-R	AGTGCTTTCTCCTTCTCCTTG
	PsnAP1-2-RT-F	GAAGCAGATCAAGGAGAAGGAG
	PsnAP1-2-RT-R	AAAGGAGTGAGGAAGCATTAGG
Tobacco	NtActin-RT-F	TGTGTTGGACTCTGGTGATG	Primers used in qRT-PCR for tobacco
	NtActin-RT-R	CGCTCGGTAAGGATCTTCATC
	NsMADS3-RT-F	ACAACTCAAACTCAGGGCG
	NsMADS3-RT-R	TGTAGTTATTCACACTGGGCC
	NtMADS4-RT-F	GGAAGACTCAAAACATGCTGG
	NtMADS4-RT-R	TGACAATCGAAGTGGAACTCG
	NtMADS5-RT-F	TCCTACAACCACATCCTTGC
	NtMADS5-RT-F	GCATGGGTACAAGGAATCAAG
	NtMADS11-RT-F	AAGAAAGGGAGAAAGAGCTGG
	NtMADS11-RT-R	GGGCTGTGACAAAACGAATG
	NtFUL-RT-F	GCTCTTAAACACATTCGCTCAAG
	NtFUL-RT-R	CAACTCTTTCTCCCTCTCCTTC
	NtSOC1-RT-F	TGGCCTTCAACAGAGACAAG
	NtSOC1-RT-R	ACGCCTTATTCTGCACTCG
